# Supplementary material for: S-propargyl-cysteine promotes the stability of atherosclerotic plaque via maintaining vascular muscle contractile phenotype
Source: Front Cell Dev Biol. 2024 Jan 24;11:1291170. doi: 10.3389/fcell.2023.1291170 (PMC10847265; doi:10.3389/fcell.2023.1291170)
Supplement: Supplementary file 2 [file DataSheet2.ZIP]

Archive with 12 entries (10 files):
- Raw data/
- Raw data/Figure 1.xlsx
- Raw data/Figure 2.xlsx
- Raw data/Figure 3.xlsx
- Raw data/Figure 4.xlsx
- Raw data/Figure 5.xlsx
- Raw data/Figure 6.xlsx
- Raw data/figure 4 Western blot gels/
- Raw data/figure 4 Western blot gels/GAPDH.png
- Raw data/figure 4 Western blot gels/OPN.png
- Raw data/figure 4 Western blot gels/SM22α.png
- Raw data/figure 4 Western blot gels/α-SMA.png
