# Supplementary material for: S-propargyl-cysteine promotes the stability of atherosclerotic plaque via maintaining vascular muscle contractile phenotype
Source: Front Cell Dev Biol. 2024 Jan 24;11:1291170. doi: 10.3389/fcell.2023.1291170 (PMC10847265; doi:10.3389/fcell.2023.1291170)
Supplement: Supplementary file 2 [file DataSheet2.ZIP › Raw data/Figure 1.xlsx]

## Sheet: Sheet1
Lipid profile
Sample	Total Triglyceride	Total Cholesterol	LDL-C	HDL-C
control	1.67958	13.4456	13.3584	1.12785
control	1.06439	9.79755	10.4361	1.21519
control	1.98297	12.6152	12.905	1.62911
control	1.7351	9.39041	11.1151	1.0557
control	1.09355	11.7116	11.8858	0.83924
model	4.76552	38.9511	38.9511	2.19114
model	4.58421	41.3857	41.3857	2.5519
model	4.37143	43.1725	43.1725	3.08354
model	4.62206	42.3887	42.3887	1.50612
model	4.21381	39.5136	39.5136	3.08571
SPRC-L	3.42588	31.3336	31.3336	2.41899
SPRC-L	2.74474	30.1819	30.1819	3.15918
SPRC-L	3.14942	25.1114	35.1114	3.93061
SPRC-L	3.33897	36.9022	32.8782	1.17551
SPRC-L	3.14942	34.7129	34.7129	3.7102
SPRC-H	3.35034	28.7499	28.7499	3.8962
SPRC-H	2.6566	24.9532	32.2669	3.22785
SPRC-H	2.43497	23.687	24.9532	3.50886
SPRC-H	2.62452	29.8066	23.687	1.8
SPRC-H	3.49935	32.629	29.8066	3.74694
Atorvastin	2.85301	24.2673	24.2673	3.10633
Atorvastin	3.31257	26.0325	26.0325	3.65316
Atorvastin	2.86812	27.8476	27.8476	1.37468
Atorvastin	3.09727	24.2146	24.2146	2.43797
Atorvastin	2.87239	22.1835	22.1835	2.6449
Leison Area-7w
Sample	Area
control	0.147399
control	0.132365
control	0.166753
control	0.108452
control	0.125392
model	0.475981
model	0.367786
model	0.539027
model	0.462509
model	0.48776
SPRC-L	0.398745
SPRC-L	0.463694
SPRC-L	0.437297
SPRC-L	0.259508
SPRC-L	0.484841
SPRC-H	0.329822
SPRC-H	0.351481
SPRC-H	0.386506
SPRC-H	0.380191
SPRC-H	0.27666
Atorvastin	0.318994
Atorvastin	0.376196
Atorvastin	0.304993
Atorvastin	0.258842
Atorvastin	0.311536
