# Supplementary material for: S-propargyl-cysteine promotes the stability of atherosclerotic plaque via maintaining vascular muscle contractile phenotype
Source: Front Cell Dev Biol. 2024 Jan 24;11:1291170. doi: 10.3389/fcell.2023.1291170 (PMC10847265; doi:10.3389/fcell.2023.1291170)
Supplement: Supplementary file 2 [file DataSheet2.ZIP › Raw data/Figure 2.xlsx]

## Sheet: Sheet1
SM22α统计					OPN统计					α-SMA 统计
组别	阳性面积	中膜面积	阳性/中膜		组别	阳性面积	中膜面积	阳性/中膜		组别	阳性面积	中膜面积	阳性/中膜
control	31642	44995	0.703234		control	3737	23373	0.159885		control	71235	88378	0.806026
control	43055	54825	0.785317		control	4426	42203	0.104874		control	70300	91768	0.766062
control	37345	44641	0.836563		control	3594	22731	0.15811		control	18370	21455	0.856211
control	95857	115984	0.826467		control	23624	96607	0.244537		control	24662	32102	0.768239
control	70555	101682	0.693879		control	21333	95858	0.222548		control	12447	16591	0.750226
model	11794	35766	0.329755		model	77565	87795	0.883479		model	6099	24655	0.247374
model	11795	44516	0.264961		model	32641	36705	0.889279		model	2779	12954	0.214528
model	12969	38771	0.334503		model	78432	102450	0.765564		model	5135	18971	0.270676
model	47588	107074	0.44444		model	49255	63432	0.776501		model	45866	214292	0.214035
model	27145	68389	0.396921		model	19702	31745	0.620633		model	12976	92916	0.139653
SPRC-L	24764	50008	0.495201		SPRC-L	20171	32782	0.615307		SPRC-L	10688	23704	0.450894
SPRC-L	24087	49764	0.484025		SPRC-L	38763	101802	0.380769		SPRC-L	6352	15015	0.423044
SPRC-L	47689	98682	0.483259		SPRC-L	33407	60874	0.548789		SPRC-L	8794	13874	0.633847
SPRC-L	15461	37815	0.408859		SPRC-L	11765	36529	0.322073		SPRC-L	37104	86414	0.429375
SPRC-L	18320	37206	0.492394		SPRC-L	12615	42016	0.300243		SPRC-L	42709	103053	0.414437
SPRC-H	15231	44348	0.343443		SPRC-H	10240	24967	0.410141		SPRC-H	133439	429554	0.310645
SPRC-H	13806	42198	0.327172		SPRC-H	14363	58574	0.245211		SPRC-H	8006	16954	0.472219
SPRC-H	20890	31656	0.659906		SPRC-H	17610	41590	0.423419		SPRC-H	10282	19737	0.52095
SPRC-H	26733	47840	0.5588		SPRC-H	9898	33131	0.298753		SPRC-H	12236	30668	0.398983
SPRC-H	26791	43935	0.609787		SPRC-H	8732	31236	0.279549		SPRC-H	112274	468780	0.239503
Atorvastin	35112	46207	0.759885		Atorvastin	10132	42132	0.240482		Atorvastin	183828	421473	0.436156
Atorvastin	78356	142679	0.549177		Atorvastin	40651	123063	0.330327		Atorvastin	12341	31860	0.387351
Atorvastin	58314	82157	0.709787		Atorvastin	24867	97901	0.254001		Atorvastin	68580	254430	0.269544
Atorvastin	30841	60085	0.51329		Atorvastin	14399	55203	0.260837		Atorvastin	14182	26664	0.531878
Atorvastin	18793	50617	0.371278		Atorvastin	11509	36870	0.312151		Atorvastin	13504	29285	0.461123
