# Supplementary material for: S-propargyl-cysteine promotes the stability of atherosclerotic plaque via maintaining vascular muscle contractile phenotype
Source: Front Cell Dev Biol. 2024 Jan 24;11:1291170. doi: 10.3389/fcell.2023.1291170 (PMC10847265; doi:10.3389/fcell.2023.1291170)
Supplement: Supplementary file 2 [file DataSheet2.ZIP › Raw data/Figure 3.xlsx]

## Sheet: Sheet1
组别	MMP9				GAPDH
conrtol	36.9796	35.6642	36.3219		27.314	28.4526	27.8833
conrtol		36.2679	36.2679		27.8325	28.0861	27.9593
conrtol	35.3557	35.5105	35.4331		26.5175	27.6229	27.0702
model	29.7325	29.6446	29.6886		25.8954	25.9093	25.9024
model	30.3036	30.1469	30.2253		26.5034	26.3897	26.4466
model	31.0954	30.5216	30.8085		27.7239	26.525	27.1245
SPRC-L	31.1435	31.0339	31.0887		25.4902	26.0546	25.7724
SPRC-L	30.222	32.9704	31.5962		25.7778	27.5921	26.6849
SPRC-L	34.6279	34.1272	34.3775		28.9906	29.0925	29.0415
SPRC-H	30.7611	32.3429	31.552		24.6289	26.8039	25.7164
SPRC-H	30.395	31.2101	30.8025		25.7239	24.5799	25.1519
SPRC-H	35.7066	32.5505	34.1285		27.1309	29.0546	28.0928
Atorvastin	32.3575	32.6534	32.5054		25.7239	24.5799	25.1519
Atorvastin	31.9771	32.0362	32.0067		25.8547	26.9244	26.3896
Atorvastin	33.7096	32.3372	33.0234		27.0028	26.9997	27.0013
sample	Ct Mean		⊿ct	正常	⊿⊿ct	变化倍数
conrtol	36.3219	29.3833	6.93857	7.87003	-0.931461	1.90721
conrtol	36.2679	27.9593	8.30861	7.87003	0.438577	0.737862
conrtol	35.4331	27.0702	8.36291		0.492884	0.710603	1.11856
model	29.6886	25.9024	3.7862		-4.08383	16.9572
model	30.2253	26.4466	3.7787		-4.09133	17.0456
model	30.8085	27.1245	3.68407		-4.18596	18.2012
SPRC-L	31.0887	25.7724	5.31633		-2.5537	5.87137
SPRC-L	31.5962	26.6849	4.91127		-2.95876	7.77454
SPRC-L	34.3775	29.0415	5.33602		-2.53401	5.7918
SPRC-H	32.052	25.7164	6.33562		-1.53441	2.8967
SPRC-H	31.8025	25.1519	6.65063		-1.21939	2.32849
SPRC-H	34.1285	28.0928	6.03577		-1.83426	3.56589
Atorvastin	32.5054	25.1519	7.35353		-0.516498	1.43048
Atorvastin	32.0067	26.3896	5.61709		-2.25294	4.76652
Atorvastin	33.0234	27.0013	6.02214		-1.84789	3.59974
Tunel		CollageⅢ				CollagenⅠ				Collagen IV
组别	斑块内阳性比率	组别	阳性面积	斑块总面积	比值	组别	阳性面积	斑块总面积	比值	组别	阳性面积	总面积	比值
Control	0	Control			0	Control			0	Control	134116	156134	0.85898
Control	0	Control			0	Control			0	Control	126049	155400	0.811126
Control	0	Control			0	Control			0	Control	116517	157699	0.738857
Model	0.791999	Model	11856	64772	0.183042	Model	62716	158961	0.394537	Model	172046	422795	0.406925
Model	0.722093	Model	31531	119395	0.26409	Model	32201	89084	0.361468	Model	126922	422795	0.300197
Model	0.774891	Model	26368	92606	0.284733	Model	49333	143551	0.343662	Model	90181	354486	0.254399
SPRC-L	0.599598	SPRC-L	46402	89969	0.515755	SPRC-L	84980	135979	0.624949	SPRC-L	92041	191113	0.481605
SPRC-L	0.591617	SPRC-L	89253	187755	0.475369	SPRC-L	72360	137526	0.526155	SPRC-L	112106	229255	0.489001
SPRC-L	0.598726	SPRC-L	42998	79692	0.539552	SPRC-L	37834	60031	0.630241	SPRC-L	80406	179979	0.446752
SPRC-H	0.540114	SPRC-H	66505	116448	0.571113	SPRC-H	83568	121198	0.689516	SPRC-H	120103	253978	0.472887
SPRC-H	0.451923	SPRC-H	52698	87925	0.599352	SPRC-H	61551	112566	0.546799	SPRC-H	196936	356676	0.552143
SPRC-H	0.528351	SPRC-H	77598	129168	0.600753	SPRC-H	58063	106975	0.542772	SPRC-H	268103	396712	0.675813
Atorvastin	0.520163	Atorvastin	79742	134442	0.593133	Atorvastin	52686	77211	0.682364	Atorvastatin	146660	332338	0.441298
Atorvastin	0.510851	Atorvastin	65490	129968	0.503893	Atorvastin	81298	147484	0.551233	Atorvastatin	180139	343488	0.52444
Atorvastin	0.49114	Atorvastin	19246	31778	0.605639	Atorvastin	19526	37947	0.51456	Atorvastatin	103528	153779	0.673226
	CollagenⅠ				MMP-9
	组别	比值	Ttest结果		组别	变化倍数
	Control	0			conrtol	1.90721
	Control	0			conrtol	0.737862
	Control	0			conrtol	0.710603
	Model	0.394537			model	16.9572
	Model	0.361468			model	17.0456
	Model	0.343662			model	18.2012
	SPRC-L	0.624949			SPRC-L	5.87137
	SPRC-L	0.526155			SPRC-L	7.77454
	SPRC-L	0.630241	0.0231965		SPRC-L	5.7918
	SPRC-H	0.689516			SPRC-H	2.8967
	SPRC-H	0.546799			SPRC-H	2.32849
	SPRC-H	0.542772	0.0224071		SPRC-H	3.56589
	Atorvastin	0.682364			Atorvastin	1.43048
	Atorvastin	0.551233			Atorvastin	4.76652
	Atorvastin	0.51456	0.0269796		Atorvastin	3.59974
