# Supplementary material for: S-propargyl-cysteine promotes the stability of atherosclerotic plaque via maintaining vascular muscle contractile phenotype
Source: Front Cell Dev Biol. 2024 Jan 24;11:1291170. doi: 10.3389/fcell.2023.1291170 (PMC10847265; doi:10.3389/fcell.2023.1291170)
Supplement: Supplementary file 2 [file DataSheet2.ZIP › Raw data/Figure 4.xlsx]

## Sheet: Sheet1
QPCR-HAVSMC
组别	Collagen I		Collagen III		MMP-9		miR-143		miR-145
Control	1.0029		1.09718		1.07534		1.37793		1.14786
Control	1.00815		1.00103		1.00118		1.06542		1.01826
Control	1		1.0368		1.04374		1.00156		1.01374
Control	1.07964		1.02639		1.00001		1.00391		1.00038
Control	1.05453		1.01462		1.00355		1.01377		1.00299
PDGF	0.223323		0.369476		2.9276		0.511391		0.562262
PDGF	0.561886		0.614041		2.81093		0.269131		0.402825
PDGF	0.312894		0.487875		1.83301		0.415857		0.381936
PDGF	0.468452		0.325431		2.60139		0.357888		0.486574
PDGF	0.376024		0.519574		2.41593		0.401167		0.493968
PDGF+SPRC	0.529073		0.953287		1.45872		0.867403		0.340011
PDGF+SPRC	0.798395		0.769014		1.51672		0.682351		0.571606
PDGF+SPRC	0.761979		1.09804		0.882921		0.895849		0.539699
PDGF+SPRC	0.923846		0.81078		1.50957		0.727937		0.941354
PDGF+SPRC	0.800541		1.0187		1.85575		0.614346		0.659331
QPCR-mice model miR143/145-3p
组别	miR-143		miR-145
Control	0.961594		1.04705
Control	1.0379		1.03584
Control	1.00196		0.922018
Model	0.306801		0.304586
Model	0.17564		0.370263
Model	0.24159		0.476522
SPRC-L	0.199909		0.370896
SPRC-L	0.25435		0.41524
SPRC-L	0.449835		0.447238
SPRC-H	0.418993		0.321163
SPRC-H	0.36208		0.293859
SPRC-H	0.387812		0.558373
Atorvastin	0.374827		0.362943
Atorvastin	0.496965		0.320661
Atorvastin	0.381727		0.588822
WB-HAVSMC
组别	α-SMA		SM22α		OPN
Control	1.05141		0.994375		0.982848
Control	1.04689		1.01972		0.935308
Control	1.05442		1.02181		0.945401
Control	0.940998		1.02577		0.965117
Control	1.01126		1.00643		1.03933
PDGF	0.527871		0.681284		1.60567
PDGF	0.600343		0.679476		1.4889
PDGF	0.660832		0.71395		1.5137
PDGF	0.584902		0.733924		1.74145
PDGF	0.566818		0.674357		1.7187
PDGF+SPRC	0.588821		0.737813		1.22341
PDGF+SPRC	0.692719		0.737278		1.14978
PDGF+SPRC	0.728694		0.791079		1.28045
PDGF+SPRC	0.678493		0.790054		1.56589
PDGF+SPRC	0.715348		0.731497		1.31131
