# Supplementary material for: S-propargyl-cysteine promotes the stability of atherosclerotic plaque via maintaining vascular muscle contractile phenotype
Source: Front Cell Dev Biol. 2024 Jan 24;11:1291170. doi: 10.3389/fcell.2023.1291170 (PMC10847265; doi:10.3389/fcell.2023.1291170)
Supplement: Supplementary file 2 [file DataSheet2.ZIP › Raw data/Figure 5.xlsx]

## Sheet: Sheet1
HAVSMCs agomiR-143-QPCR					HAVSMCs -QPCR 50nMagomiR-143 PDGF-BB 50ng/mL
agomiR-NC	1.28988				agomiR-NC	1.05071
agomiR-NC	1.55463				agomiR-NC	1.06468
agomiR-NC	1.10588				agomiR-NC	1.0915
20nM agomiR-143	13.3287				PDGF+agomiR-NC	0.477356
20nM agomiR-143	10.0509				PDGF+agomiR-NC	0.52674
20nM agomiR-143	11.4474				PDGF+agomiR-NC	0.526629
50nM agomiR-143	50.1695				PDGF+ agomiR-143	24.3312
50nM agomiR-143	45.8297				PDGF+ agomiR-143	23.2752
50nM agomiR-143	61.4659				PDGF+ agomiR-143	22.5501
HAVSMCs-WB 50nM agomiR-143, PDGF-BB 50ng/mL
组别	α-SMA	SM22α	OPN
agomiR-NC	1.09572	1.04654	0.794598
agomiR-NC	1.03495	1.12552	1.02979
agomiR-NC	0.869327	0.827935	1.17561
agomiR-NC+PDGF	0.546195	0.63146	1.40652
agomiR-NC+PDGF	0.592473	0.684056	1.50372
agomiR-NC+PDGF	0.606965	0.857062	1.63068
agomiR-143+PDGF	0.831422	0.754972	1.17832
agomiR-143+PDGF	0.929847	0.717918	1.12502
agomiR-143+PDGF	0.858361	0.828696	1.13454
HAVSMCs antagomiR-143-QPCR					HAVSMCs -QPCR 150nMantaomiR-143 PDGF-BB 50ng/mL
antaomiR-NC	1.11088				antamiR-NC	1.11088
antaomiR-NC	1.00018				antamiR-NC	1.00018
antaomiR-NC	1.01687				antamiR-NC	1.01687
100nM antaomiR-143	0.489339				antagomiR-143	0.384179
100nM antaomiR-143	0.49872				antagomiR-143	0.405469
100nM antaomiR-143	0.478468				antagomiR-143	0.45911
150nM antaomiR-143	0.384179				antagomiR-143+PDGF	0.277242
150nM antaomiR-143	0.405469				antagomiR-143+PDGF	0.323781
150nM antaomiR-143	0.45911				antagomiR-143+PDGF	0.421042
					antagomiR-143+PDGF+SPRC	0.474487
					antagomiR-143+PDGF+SPRC	0.407384
					antagomiR-143+PDGF+SPRC	0.411327
HAVSMCs-WB 150nM antaomiR-143, PDGF-BB 50ng/mL
组别	α-SMA	SM22α	OPN
antamiR-NC	0.92161	1.01847	0.843127
antamiR-NC	1.04708	0.997969	1.06074
antamiR-NC	1.03131	0.983558	1.09614
antagomiR-143	0.582483	0.665766	1.54392
antagomiR-143	0.650872	0.540168	1.26731
antagomiR-143	0.57887	0.678602	2.33748
antagomiR-143+PDGF	0.564057	0.622685	1.54062
antagomiR-143+PDGF	0.706555	0.509992	1.40408
antagomiR-143+PDGF	0.549616	0.561969	2.09131
antagomiR-143+PDGF+SPRC	0.683954	0.67249	1.26893
antagomiR-143+PDGF+SPRC	0.728259	0.523239	1.11046
antagomiR-143+PDGF+SPRC	0.761804	0.60539	1.53459
