# Supplementary material for: S-propargyl-cysteine promotes the stability of atherosclerotic plaque via maintaining vascular muscle contractile phenotype
Source: Front Cell Dev Biol. 2024 Jan 24;11:1291170. doi: 10.3389/fcell.2023.1291170 (PMC10847265; doi:10.3389/fcell.2023.1291170)
Supplement: Supplementary file 2 [file DataSheet2.ZIP › Raw data/Figure 6.xlsx]

## Sheet: Sheet1
cell proliferation -BrdU HAVSMC					cell prolliferation-Ki-67 HAVSMC n=3
组别	cell proliferation rate				组别	Ki-67 positive
Control	1.01393				Control	0.702822
Control	0.956524				Control	0.701267
Control	1.02132				Control	0.72656
Control	1.00823				PDGF-50ng	0.899651
Control	1.06707				PDGF-50ng	0.927273
PDGF-50ng	2.23182				PDGF-50ng	0.923231
PDGF-50ng	1.40443				PDGF+SPRC	0.830379
PDGF-50ng	2.07132				PDGF+SPRC	0.810253
PDGF-50ng	1.94445				PDGF+SPRC	0.765637
PDGF-50ng	1.94567				100μMSPRC	0.698361
PDGF+SPRC	1.66211				100μMSPRC	0.72084
PDGF+SPRC	1.18596				100μMSPRC	0.706214
PDGF+SPRC	1.18635
PDGF+SPRC	1.43995
PDGF+SPRC	1.28494
100μMSPRC	0.968394
100μMSPRC	0.793449
100μMSPRC	0.967355
100μMSPRC	0.995126
100μMSPRC	0.992
cell migration-wound healing HAVSMC n=5				cell migration-transwell HAVSMC n=5
组别	migrated area			组别	migrated cell number
Control	1			Control	1
Control	1			Control	1
Control	1			Control	1
Control	1			Control	1
Control	1			Control	1
PDGF-50ng	2.07967			PDGF-50ng	2.07967
PDGF-50ng	2.80569			PDGF-50ng	2.80569
PDGF-50ng	2.68148			PDGF-50ng	2.68148
PDGF-50ng	2.17125			PDGF-50ng	2.17125
PDGF-50ng	1.97361			PDGF-50ng	1.97361
PDGF+SPRC	1.60165			PDGF+SPRC	1.60165
PDGF+SPRC	1.36493			PDGF+SPRC	1.36493
PDGF+SPRC	1.6037			PDGF+SPRC	1.6037
PDGF+SPRC	1.44609			PDGF+SPRC	1.44609
PDGF+SPRC	1.34311			PDGF+SPRC	1.34311
100μMSPRC	1.05495			100μMSPRC	1.05495
100μMSPRC	0.872038			100μMSPRC	0.872038
100μMSPRC	1.05185			100μMSPRC	1.05185
100μMSPRC	0.634249			100μMSPRC	0.634249
100μMSPRC	0.973607			100μMSPRC	0.973607
